# Supplementary material for: Glucose Homeostasis, Metabolomics, and Pregnancy Outcomes After Bariatric Surgery (GLORIA): Protocol for a Multicentre Prospective Cohort Study
Source: J Clin Med. 2025 Jul 7;14(13):4782. doi: 10.3390/jcm14134782 (PMC12250646; doi:10.3390/jcm14134782)
Supplement: Supplementary file 1 [file jcm-14-04782-s001.zip]

Archive with 3 entries (3 files):
- Table S1 - Clinical definitions and diagnostic criteria - kopie.pdf
- Table S2 ENG_SELF-DESIGNED QUESTIONNAIRE ON USER-FRIENDLINESS OF THE MASKED CGM _v1_22-10-2021_non-bariatric group - kopie.pdf
- Table S3 ENG_SELF-DESIGNED QUESTIONNAIRE ON USER-FRIENDLINESS OF THE MASKED CGM _v1_22-10-2021_bariatric group - kopie.pdf
